# Supplementary material for: Genotoxicity of styrene oligomers extracted from polystyrene intended for use in contact with food
Source: Toxicol Rep. 2014 Nov 15;1:1175–80. doi: 10.1016/j.toxrep.2014.11.007 (PMC5598101; doi:10.1016/j.toxrep.2014.11.007)
Supplement: Transparency document [file mmc1.zip]

Archive with 19 entries (16 files):
- mmc1/
- mmc1/Kazuhiro Oyama.pdf
- __MACOSX/
- __MACOSX/mmc1/
- __MACOSX/mmc1/._Kazuhiro Oyama.pdf
- mmc1/Makoto Nakai.pdf
- __MACOSX/mmc1/._Makoto Nakai.pdf
- mmc1/Masaru Suzuki.pdf
- __MACOSX/mmc1/._Masaru Suzuki.pdf
- mmc1/Mifumi Tsubokura.pdf
- __MACOSX/mmc1/._Mifumi Tsubokura.pdf
- mmc1/Saori Fujishima.pdf
- __MACOSX/mmc1/._Saori Fujishima.pdf
- mmc1/Shozo Ogura.pdf
- __MACOSX/mmc1/._Shozo Ogura.pdf
- mmc1/Yoichi Watanabe.pdf
- __MACOSX/mmc1/._Yoichi Watanabe.pdf
- mmc1/Yu Hasegawa.pdf
- __MACOSX/mmc1/._Yu Hasegawa.pdf
